# Supplementary material for: Posttranslationally modified progesterone receptors direct ligand-specific expression of breast cancer stem cell-associated gene programs
Source: J Hematol Oncol. 2017 Apr 17;10:89. doi: 10.1186/s13045-017-0462-7 (PMC5392969; doi:10.1186/s13045-017-0462-7)
Supplement: Supplementary file 1 — Gene sets derived from T47D cells expressing WT PR and KR PR. These gene sets were used in the analysis described in Fig. 5c, d. (A) 16 genes were discovered to be highly upregulated by progestin in cells expressing KR PR, compared to WT PR. These genes were also not regulated by other PR ligands. (B) 101 genes were discovered to be highly upregulated by progestin in cells expressing WT PR, compared to KR PR. These genes were also not regulated by other PR ligands. (XLSX 28 kb) [file 13045_2017_462_MOESM1_ESM.xlsx]

## Sheet: Additional_file_3A
SPRYD5
MAP1A
SPINK5L3
THY1
TUBA3D
TUBA3E
UTS2D
PDK4
MSX2
KIAA0513
PHLDA1
KLF9
TSC22D1
KHDRBS3
ATG12
SLC35C1

## Sheet: Additional_file_3B
FOXO4
CCND1
IL20RA
FKBP5
CAMSAP1
SEPT5
ACOT6
RBPMS2
VDR
NET1
MMP25
ST3GAL1
PACSIN1
LOC642031
KCNG1
SRGN
AXUD1
PHACTR3
SLC31A2
SEPX1
SLC25A25
PIM2
NFKBIA
SCRG1
GOT1
KRT73
RCAN1
ANKRD11
C11orf75
PFKFB3
FAM43A
TMEM43
TNFRSF10B
EP400
C17orf79
RHOU
GPR124
TRAF5
CLDN8
ZDHHC14
SCML1
RAB11FIP1
CLCC1
CLPTM1L
C16orf80
NPTX1
PDXP
CEBPD
MPHOSPH10
C6orf81
C6orf85
SCRN1
HSD11B2
YTHDF1
RASSF2
KBTBD11
ISG20L1
TRNP1
LOC653103
STMN3
MAFB
PRKAB2
SEC14L2
EGFLAM
GRB10
FAM105A
PPP1R14C
SLC25A18
SP110
CA4
ZMYND19
MAT2A
TRK1
F3
FOXC1
EIF4A3
C3orf70
KLF4
GJB2
FAM107B
PRICKLE1
GOLSYN
BDNF
FJX1
PDK4
FHL3
UGCG
SLC39A14
TIPARP
FAM104A
C13orf15
BICD2
TNFRSF21
CMTM7
STAT5A
ADARB1
NDRG1
CA12
UTS2D
SGK
SGK1
